# Supplementary material for: Cisplatin-Resistant Urothelial Bladder Cancer Cells Undergo Metabolic Reprogramming beyond the Warburg Effect
Source: Cancers (Basel). 2024 Apr 5;16(7):1418. doi: 10.3390/cancers16071418 (PMC11010907; doi:10.3390/cancers16071418)
Supplement: Supplementary file 1 [file cancers-16-01418-s001.zip]

Archive with 1 entries (1 files):
- cancers-2939840-supplementary.pdf
